# Supplementary material for: Historical phenotypic data from seven decades of seed regeneration in a wheat ex situ collection
Source: Sci Data. 2019 Jul 29;6:137. doi: 10.1038/s41597-019-0146-y (PMC6662709; doi:10.1038/s41597-019-0146-y)
Supplement: Supplementary file 1 — Download metadata file [file 41597_2019_146_MOESM1_ESM.zip]

Archive with 3 entries (3 files):
- s_Reif243A_study.txt
- a_Reif243A_assay.txt
- i_Investigation.txt
