# Supplementary material for: Historical phenotypic data from seven decades of seed regeneration in a wheat ex situ collection
Source: Sci Data. 2019 Jul 29;6:137. doi: 10.1038/s41597-019-0146-y (PMC6662709; doi:10.1038/s41597-019-0146-y)
Supplement: Supplementary file 1 — Download metadata file [file 41597_2019_146_MOESM1_ESM.zip › s_Reif243A_study.txt]

Source Name	Characteristics[organism]	Term Source REF	Term Accession Number	Characteristics[organism part]	Term Source REF	Term Accession Number	Characteristics[environment type]	Term Source REF	Term Accession Number	Protocol REF	Sample Name	Factor Value[season]	Factor Value[sowing date]	Factor Value[harvest year]	Factor Value[origin country]
The IPK wheat collection	Triticum aestivum	NCBITaxon	NCBITaxon:4565	seed	PO	PO:0009010	cropland biome	ENVO	ENVO:01000245	Plant material	winter_wheat	winter
The IPK wheat collection	Triticum aestivum	NCBITaxon	NCBITaxon:4565	seed	PO	PO:0009010	cropland biome	ENVO	ENVO:01000245	Plant material	spring_wheat	spring
weather station located at the IPK campus Gatersleben Germany										Weather data	weather_data
