# Supplementary material for: Historical phenotypic data from seven decades of seed regeneration in a wheat ex situ collection
Source: Sci Data. 2019 Jul 29;6:137. doi: 10.1038/s41597-019-0146-y (PMC6662709; doi:10.1038/s41597-019-0146-y)
Supplement: Supplementary file 1 — Download metadata file [file 41597_2019_146_MOESM1_ESM.zip › a_Reif243A_assay.txt]

Sample Name	Protocol REF	Assay Name	Raw Data File	Comment[Data Repository]	Comment[Data Record Accession]	Comment[Data Record URI]
winter_wheat	data transformation	winter_wheat	Original_data_ISATab	e!DAL - Plant Genomics and Phenomics Research Data Repository	doi:10.5447/IPK/2019/11	http://doi.org/10.5447/IPK/2019/11
spring_wheat	data transformation	spring_wheat	Original_data_ISATab	e!DAL - Plant Genomics and Phenomics Research Data Repository	doi:10.5447/IPK/2019/11	http://doi.org/10.5447/IPK/2019/11
weather_data	data transformation	weather_data	Original_data_ISATab	e!DAL - Plant Genomics and Phenomics Research Data Repository	doi:10.5447/IPK/2019/11	http://doi.org/10.5447/IPK/2019/11
