# Supplementary material for: Historical phenotypic data from seven decades of seed regeneration in a wheat ex situ collection
Source: Sci Data. 2019 Jul 29;6:137. doi: 10.1038/s41597-019-0146-y (PMC6662709; doi:10.1038/s41597-019-0146-y)
Supplement: Supplementary file 1 — Download metadata file [file 41597_2019_146_MOESM1_ESM.zip › i_Investigation.txt]

# Investigation File generated for Scientific Data with Investigation File Authoring Tool version 0.1.0 on 11/07/2019 - This metadata file is CC0
ONTOLOGY SOURCE REFERENCE
Term Source Name	NCBITaxon	PO	ENVO	ERO	NCIT	NIFDYS	IDO	SO	OBI
Term Source File	http://data.bioontology.org/ontologies/NCBITAXON	http://data.bioontology.org/ontologies/PO	http://data.bioontology.org/ontologies/ENVO	http://data.bioontology.org/ontologies/ERO	http://data.bioontology.org/ontologies/NCIT	http://data.bioontology.org/ontologies/NIFDYS	http://data.bioontology.org/ontologies/IDO	http://data.bioontology.org/ontologies/SO	http://data.bioontology.org/ontologies/OBI
Term Source Version	2016AB	Version # 20		2013-08-02	17.06d	1.5 (December, 2012)	2017-11-03	unknown	2014-08-18
Term Source Description	National Center for Biotechnology Information (NCBI) Organismal Classification	Plant Ontology	Environment Ontology	Eagle-I Research Resource Ontology	National Cancer Institute Thesaurus	Neuroscience Information Framework (NIF) Dysfunction Ontlogy	Infectious Disease Ontology	Sequence Types and Features Ontology	Ontology for Biomedical Investigations
INVESTIGATION
Investigation Identifier
Investigation Title
Investigation Description
Investigation Submission Date
Investigation Public Release Date
INVESTIGATION PUBLICATIONS
Investigation PubMed ID
Investigation Publication DOI
Investigation Publication Author List
Investigation Publication Title
Investigation Publication Status
Investigation Publication Status Term Accession Number
Investigation Publication Status Term Source REF
INVESTIGATION CONTACTS
Investigation Person Last Name
Investigation Person Mid Initials
Investigation Person First Name
Investigation Person Address
Investigation Person Phone
Investigation Person Fax
Investigation Person Email
Investigation Person Affiliation
Investigation Person Roles
Investigation Person Roles Term Accession Number
Investigation Person Roles Term Source REF
STUDY
Study Identifier	10.1038/s41597-019-0146-y
Study Title	Historical phenotypic data from seven decades of seed regeneration in a wheat ex situ collection
Study Submission Date	20/03/2019
Study Public Release Date	29/07/2019
Study Description	https://www.nature.com/articles/s41597-019-0146-y
Study File Name	s_Reif243A_study.txt
Comment[Subject Keywords]	""
Comment[Manuscript Licence]	CC BY-4.0
Comment[Experimental Metadata Licence]	CC0
Comment[Supplementary Information File Name]
Comment[Supplementary Information File Type]
Comment[Supplementary Information File URL]
Comment[Data Repository]	e!DAL - Plant Genomics and Phenomics Research Data Repository
Comment[Data Record Accession]	doi:10.5447/IPK/2019/11
Comment[Data Record URI]	http://doi.org/10.5447/IPK/2019/11
STUDY DESIGN DESCRIPTORS
Study Design Type	data integration objective	data validation objective	data cleaning objective
Study Design Type Term Accession Number	ERO:0100092	ERO:0100094	ERO:0100012
Study Design Type Term Source REF	ERO	ERO	ERO
STUDY PUBLICATIONS
Study PubMed ID	""	""
Study Publication DOI	doi:10.1038/sdata.2018.278	doi:10.3389/fpls.2018.00609
Study Publication Author List	""	""
Study Publication Title	""	""
Study Publication Status	published	published
Study Publication Status Term Accession Number		
Study Publication Status Term Source REF		
STUDY FACTORS
Study Factor Name	season	sowing date	harvest year	origin country
Study Factor Type	Season	temporal_instant	temporal_interval	geographic location
Study Factor Type Term Accession Number	NCIT:C94729	http://www.ifomis.org/bfo/1.1/span#TemporalInstant	http://www.ifomis.org/bfo/1.1/span#TemporalInterval	""
Study Factor Type Term Source REF	NCIT	NIFDYS	IDO	""
STUDY ASSAYS
Study Assay Measurement Type	databank_entry
Study Assay Measurement Type Term Accession Number	SO:2000061
Study Assay Measurement Type Term Source REF	SO
Study Assay Technology Type	digital curation
Study Assay Technology Type Term Accession Number	OBI:0302914
Study Assay Technology Type Term Source REF	OBI
Study Assay Technology Platform	""
Study Assay File Name	a_Reif243A_assay.txt
STUDY PROTOCOLS
Study Protocol Name	Plant material	Weather data	data transformation
Study Protocol Type	information acquisition	information acquisition	data transformation
Study Protocol Type Term Accession Number	OBI:0600013	OBI:0600013	OBI:0200000
Study Protocol Type Term Source REF	OBI	OBI	ERO
Study Protocol Description			
Study Protocol URI	""	""	""
Study Protocol Version			
Study Protocol Parameters Name	""	""	""
Study Protocol Parameters Name Term Accession Number	""	""	""
Study Protocol Parameters Name Term Source REF	""	""	""
Study Protocol Components Name	""	""	""
Study Protocol Components Type	""	""	""
Study Protocol Components Type Term Accession Number	""	""	""
Study Protocol Components Type Term Source REF	""	""	""
STUDY CONTACTS
Study Person Last Name	Philipp	Weise	Oppermann	Börner	Keilwagen	Kilian	Arend	Zhao	Graner	Reif	Schulthess
Study Person First Name	Norman	Stephan	Markus	Andreas	Jens	Benjamin	Daniel	Yusheng	Andreas	Jochen C.	Albert W.
Study Person Mid Initials
Study Person Email	""	""	""	""	""	""	""	""	""	reif@ipk-gatersleben.de	""
Study Person Phone
Study Person Fax
Study Person Address
Study Person Affiliation	Department of Breeding Research, Leibniz Institute of Plant Genetics and Crop Plant Research (IPK), Corrensstr. 3, 06466 Seeland/OT, Gatersleben, Germany	Department of Genebank, Leibniz Institute of Plant Genetics and Crop Plant Research (IPK), Corrensstr. 3, 06466 Seeland/OT, Gatersleben, Germany	Department of Genebank, Leibniz Institute of Plant Genetics and Crop Plant Research (IPK), Corrensstr. 3, 06466 Seeland/OT, Gatersleben, Germany	Department of Genebank, Leibniz Institute of Plant Genetics and Crop Plant Research (IPK), Corrensstr. 3, 06466 Seeland/OT, Gatersleben, Germany	Institute for Biosafety in Plant Biotechnology, Julius Kühn-Institut (JKI) – Federal Research Centre for Cultivated Plants, 06484, Quedlinburg, Germany	Global Crop Diversity Trust, Platz der Vereinten Nationen 7, 53113, Bonn, Germany	Department of Breeding Research, Leibniz Institute of Plant Genetics and Crop Plant Research (IPK), Corrensstr. 3, 06466 Seeland/OT, Gatersleben, Germany	Department of Breeding Research, Leibniz Institute of Plant Genetics and Crop Plant Research (IPK), Corrensstr. 3, 06466 Seeland/OT, Gatersleben, Germany	Department of Genebank, Leibniz Institute of Plant Genetics and Crop Plant Research (IPK), Corrensstr. 3, 06466 Seeland/OT, Gatersleben, Germany	Department of Breeding Research, Leibniz Institute of Plant Genetics and Crop Plant Research (IPK), Corrensstr. 3, 06466 Seeland/OT, Gatersleben, Germany	Department of Breeding Research, Leibniz Institute of Plant Genetics and Crop Plant Research (IPK), Corrensstr. 3, 06466 Seeland/OT, Gatersleben, Germany
Study Person Roles
Study Person Roles Term Accession Number
Study Person Roles Term Source REF
Comment[Study Person ORCID]	0000-0002-9735-9946	0000-0003-4031-9131	0000-0002-3370-3218	0000-0003-3301-9026	0000-0002-6792-7076	0000-0002-9145-6980	0000-0002-2455-5938	0000-0001-6783-5182	0000-0003-3246-6393	0000-0002-6742-265X	0000-0002-9365-0939
Comment[Funder]
Comment[FundRef ID]
Comment[Funder Term Source REF]
Comment[Grant Identifier]
